# Supplementary material for: Immune response after intermittent minimally invasive intraocular pressure elevations in an experimental animal model of glaucoma
Source: J Neuroinflammation. 2016 Apr 18;13:82. doi: 10.1186/s12974-016-0542-6 (PMC4836145; doi:10.1186/s12974-016-0542-6)
Supplement: Additional file 1: Table S1. — Summary of antigens used in the microarray experiments. Antigens of interest were spotted on microarray slides and incubated with serum to identify changes of immunoreactivities. Name, order number, and company are listed. (XLSX 10 kb) [file 12974_2016_542_MOESM1_ESM.xlsx]

## Sheet: Tabelle1
	Summary of used antigens
	Name	Catalogue number	Distributor
	Gamma-Crystallin	C4413	Sigma-Aldrich
	Gamma-Synuclein	S3071	Sigma-Aldrich
	Glutathione S-transferase A1	G6511	Sigma-Aldrich
	HSP10	C3450	US Biological
	HSP27	HSP0503	BioTrend
	HSP60	NSP-540	Assay designs
	HSP70	H9776	Sigma-Aldrich
	Myelin basic protein	M1891	Sigma-Aldrich
	Spectrin alpha chain, (alpha-fodrin)	S3644	Sigma-Aldrich
	Transferrin	T3309	Sigma-Aldrich
