# Supplementary material for: Immune response after intermittent minimally invasive intraocular pressure elevations in an experimental animal model of glaucoma
Source: J Neuroinflammation. 2016 Apr 18;13:82. doi: 10.1186/s12974-016-0542-6 (PMC4836145; doi:10.1186/s12974-016-0542-6)
Supplement: Additional file 2: Table S2. — Course of IOP in awake Long Evans rats. The IOP of awake Long Evans rats stays in physiological ranges, and statistical analysis reveals consistent IOP in the control group as well as in fellow and injured eyes of the experimental groups at each time point (p < 0.02). The data shows no spatiotemporal increases of IOP as a considerable effect of multiple intermittent ocular hypertensions (iOHT). All IOP values are given as mean IOP in mmHg ± standard deviation (SD). (XLSX 10 kb) [file 12974_2016_542_MOESM2_ESM.xlsx]

## Sheet: Sup1_Cum. IOP
	Course of IOP in awake Long Evans rats
	Group	Eye	Timepoint
			baseline	2 weeks	4 weeks	6 weeks
	Control	left eye	11.9±1.9	11.3±0.6	12.0±1.3	13.4±1.1
	Control	right eye	11.3±1.5	11.1±1.4	11.3±1.2	13.7±1.6
	iOHT fellow eye	untreated eye	11.1±1.2	12.6±2.2	12.3±1.3	13.0±1.0
	iOHT injured eye	injured eye	11.2±1.5	11.3±1.5	11.8±1.3	13.1±1.1
	iOHT + Belimumab fellow eye	untreated eye	10.0±1.1	11.6±1.6	12.6±1.1	13.3±2.1
	iOHT+ Belimumab injured eye	injured eye	11.1±1.3	11.5±1.7	13.0±1.3	12.2±0.7
	p values		p>0.15	p>0.40	p>0.13	p>0.29
