# Supplementary material for: Immune response after intermittent minimally invasive intraocular pressure elevations in an experimental animal model of glaucoma
Source: J Neuroinflammation. 2016 Apr 18;13:82. doi: 10.1186/s12974-016-0542-6 (PMC4836145; doi:10.1186/s12974-016-0542-6)
Supplement: Additional file 3: Table S3. — Summary of the distribution of microglia in the retinal layers. Microglia are distributed in diverse layers of the retina. In control eyes, most microglia occur in the ganglion cell layer (GCL) and the inner nuclear layer (INL). Eyes of iOHT group show no significant changes for microglia alterations between retinal layers. In contrast, a shifting of microglia populations can be observed from the inner nuclear layer to the ganglion cell layer in both eyes of Belimumab-treated animals. Data are given as mean number of Iba1-positive cells per mm retina ± standard deviation (SD). * indicates individual retinal layers without statistically significant changes. Statistically significant p values are highlighted in bold and red. (XLSX 11 kb) [file 12974_2016_542_MOESM3_ESM.xlsx]

## Sheet: Sup2_Iba1 distribution
	Summary of the distribution of microglia in the retinal layers
	Group	GCL ±SD (n of eyes)	p vs Control	p vs iOHT fellow eye	p vs iOHT injured eye	IPL ±SD * (n of eyes)	INL ±SD (n of eyes)	p vs iOHT fellow eye	p vs iOHT injured eye	OPL ±SD * (n of eyes)	ONL ±SD * (n of eyes)
	Control eyes	2.3±0.5 (14)		0.2	0.4	0.9±0.4 (14)	1.8±0.7 (14)	0.1	0.3	0.2±0.1 (14)	0.03±0.04 (14)
	iOHT fellow eye	2.9±0.7 (10)	0.2		0.99	0.7±0.3 (10)	2.5±0.6 (10)		0.96	0.5±0.2 (10)	0.04±0.02 (10)
	iOHT injured eye	2.7±0.5 (12)	0.4	0.99		1.0±0.4 (12)	2.3±0.5 (12)	0.96		0.6±0.3 (12)	0.03±0.03 (12)
	iOHT + Belimumab fellow eye	3.8±0.9 (9)	0.0002	0.02	0.004	1.0±0.5 (9)	1.3±0.8 (9)	0.002	0.01	0.4±0.4 (9)	0.03±0.05 (9)
	iOHT+ Belimumab injured eye	3.9±0.5 (8)	0.0002	0.01	0.003	0.8±0.5 (8)	1.4±0.6 (8)	0.008	0.04	0.3±0.3 (8)	0.04±0.06 (8)
	* analysis reveals no statistically significant changes
